# Supplementary material for: Eco-efficiency evaluation of Chinese provincial industrial system: A dynamic hybrid two-stage DEA approach
Source: PLoS One. 2022 Aug 5;17(8):e0272633. doi: 10.1371/journal.pone.0272633 (PMC9355237; doi:10.1371/journal.pone.0272633)
Supplement: S1 Appendix — In this paper, the use of relevant source data are available from the National Bureau of Statistics official website http://www.stats.gov.cn/english/ to download. (XLSX) [file pone.0272633.s001.xlsx]

## Sheet: Sheet1
period	Province	TEC	NFA	Labor	IAV	WWG	WWTI	WWTF	WWTFC	WWD	SWG	SWTI	CUSW	SDG	WGTF	WGTI	SDE
1	Beijing	2329.7	5111.73	117.32	2899.1	11294	5893	508	60.3	8633	1126	104	749	16.0817	2962	4515	6.1299
1	Tianjin	4868.74	5490.24	149.32	5430.84	35198	31318	957	135.5	19795	1752	33245	1749	57.8843	3837	46800	22.1897
1	Hebei	19996.3	11593	356.03	10509.4	933519	70721	4769	3521.9	118505	45129	7766	18821	360.09	16602	156828	131.71
1	Shanxi	14617.5	7348.75	212.64	6046.59	242477	48858	3401	999.8	39665	27556	28718	15818	331.471	11557	145001	129.432
1	Inner Mongolia	13189.8	7436.82	123.57	3169.78	95283	40808	1020	474.3	39409	23584	17299	13701	423.195	6804	214617	125.018
1	Liaoning	21492.1	10994	368.92	10696.5	351993	63953	2287	6391.2	90457	28270	2869	10748	222.415	11627	44932	104.891
1	Jilin	5385.49	4768.89	139.51	4917.95	65570	25059	685	350	41884	5379	815	3171	56.9467	3096	35434	36.3443
1	Heilongjiang	5815	5063.42	134.23	4624.4	109965	18565	1171	464.8	44072	6017	694	4139	56.8285	4725	78077	41.5209
1	Shanghai	6165.57	7995.59	269.34	7208.59	71099	4930	5872	305	44626	2442	60	2358	54.504	4730	51244	21.0092
1	Jiangsu	22013.2	23662.9	1091.86	22313.5	404070	125481	7255	3042.3	246298	10475	13905	9997	304.09	16065	134461	102.501
1	Zhejiang	3085.58	13210.2	734.37	14277.8	304258	88098	8462	1421.7	182240	4446	2233	4092	229.746	16729	65063	64.7048
1	Anhui	8039.06	6758.16	264.08	7062	213335	26865	2321	903.4	70720	11473	2074	9366	232.414	4755	29532	48.7228
1	Fujian	6365.21	5826.21	403.82	7378.62	251318	54268	3429	961.6	177186	4415	10482	3024	93.0014	7592	62601	37.0269
1	Jiangxi	5107.38	4021.8	202.96	5411.86	138830	24441	2948	746.5	71196	11372	4745	6305	224.136	5092	18401	56.8058
1	Shandong	28072	21791.3	859.77	17280.8	423600	295540	5444	1858.6	187245	19533	53923	18298	592.875	15308	244688	162.865
1	Henan	15782.5	12068.5	462.22	26931	207377	50859	3299	1223.7	138654	14574	5374	10964	347.822	9944	146766	122.92
1	Hubei	12328.8	9008.77	279.64	8538.04	325234	35041	5296	1321.6	104434	7596	10086	6007	186.151	7355	38972	59.498
1	Hunan	10661.9	6503.9	289.67	8122.75	239481	50215	3111	669.6	97197	8487	8853	5679	187.204	5282	31816	63.6181
1	Guangdong	18189.9	19151	1463.86	24318.3	258541	55886	10143	1408.3	178626	5849	7973	5119	236.383	17211	76909	82.5952
1	Guangxi	5138.94	3893.79	147.11	4851.37	350689	45998	2329	1064.1	101234	7438	3242	4292	197.886	6028	34460	48.8744
1	Hainan	882.128	613.82	11.65	437.942	8817	18404	299	39.9	6820	421	1218	201	10.462	502	7039	3.1058
1	Chongqing	5516.15	3034.17	145.76	3610.23	37328	24915	1507	337.9	33954	3299	14281	2585	158.943	4134	8241	53.134
1	Sichuan	14096	9054.96	380.48	8591.9	286354	66136	4073	1116.5	80420	12684	3656	6002	198.918	9411	84726	82.8929
1	Guizhou	5895.87	2693.52	215.86	1829.2	100259	7873	1648	529.5	20626	7598	56023	4015	269.346	3079	64249	90.3132
1	Yunnan	6939.3	3892.42	90.62	2753.64	145135	40870	4857	933.1	47228	17335	12016	8728	223.359	6305	67799	64.2523
1	Shaanxi	5695.48	6734.18	156.41	5857.92	73091	157712	2274	387.9	40806	7118	5583	4266	217.234	4848	60409	83.1222
1	Gansu	4827.42	3115.66	59.61	1782.8	22546	29085	553	226.1	19720	6524	389	3342	260.952	3288	69926	52.7689
1	Qinghai	2472.83	1635.13	18.11	811.73	16777	8510	176	64	8677	12017	5705	6785	21.6905	1099	10091	13.4315
1	Ningxia	4719.9	1777.96	29.91	816.79	26135	17417	397	164.5	19285	3344	166	2048	121.126	1719	20529	38.7865
1	Xinjiang	5903	4375.68	61.19	2700.2	55440	43093	985	279.2	28769	5219	123	2838	91.4584	4554	62105	66.905
2	Beijing	2275.7	6046.84	120.15	3033.3	11081	3012	521	64.5	9190	1104	1011	872	15.8901	3004	24652	5.933
2	Tianjin	5226.37	6176.14	160.23	6123.06	40464	11306	967	170.8	19117	1820	1301	1816	100.235	3911	42459	21.5481
2	Hebei	20457.5	13728.2	362.88	11069.6	776119	52178	4780	3725	122645	45576	86	17361	348.482	16924	181167	123.874
2	Shanxi	15407.1	8168.47	222.369	6230.21	204376	30523	3567	1013.3	48108	29031	40201	20235	354.824	12706	170665	119.463
2	Inner Mongolia	13587.4	8402.55	129.79	3568.19	104767	38699	1102	658.7	33618	24226	18197	10925	429.497	7400	123391	124.147
2	Liaoning	22313.9	11725.5	405.81	11605.1	235649	27777	2387	1212.3	87168	27280	2354	11862	221.248	11585	56168	97.9025
2	Jilin	5389.93	5512.4	285.478	5582.48	99305	14702	677	485	44842	4731	1095	3198	57.5341	3627	30422	35.2337
2	Heilongjiang	5883.2	5717.61	141.35	4776	92346	7350	1199	1214.3	58355	6313	2501	4646	55.8817	5006	27661	39.7284
2	Shanghai	5979.74	7772.53	264.97	7097.76	78777	5336	1802	321	46359	2199	432	2140	54.194	4795	55455	19.3405
2	Jiangsu	22636.4	26450.5	1131.77	23942.2	405492	73572	7495	1953.1	236094	10224	12989	9342	311.978	17641	265739	95.921
2	Zhejiang	3050.8	13957.3	719.01	14853.3	256554	101840	8572	1361.9	175416	4461	1457	4083	199.955	17771	138422	61.0882
2	Anhui	8363.59	7979.76	299.303	8025.84	206430	21476	2412	1020.7	67175	12022	2335	10266	267.007	5848	100711	46.9776
2	Fujian	6411.1	6502.59	413.99	7810.89	173788	102883	3461	736	106319	7720	7576	6887	94.5973	7780	107725	35.2389
2	Jiangxi	5343.12	4686.12	209.031	5828.2	175329	16575	2488	811	67871	11134	1624	6071	241.634	5426	17576	55.1502
2	Shandong	29155	24581.6	918.465	18421.9	365429	263797	5317	2007.2	183634	18343	35350	17073	582.178	15915	303865	154.377
2	Henan	15017.8	13894.8	421.42	15017.6	176636	30452	3610	970.4	137356	15250	3952	11597	334.661	10184	77995	112.986
2	Hubei	12208	9635.19	311.13	9735.15	281273	35376	2110	1023.1	91609	7611	1476	5737	233.719	6136	75490	54.8591
2	Hunan	10606	7301.8	303.79	9138.5	269496	48312	3131	1121.9	97133	8116	4157	5188	192.921	5734	78513	59.3342
2	Guangdong	18408.6	19945.5	1452.16	25348.5	287598	57889	10608	1654.7	186126	5965	17348	5198	256.954	18667	190207	77.1467
2	Guangxi	5545.1	4480.73	354.8	5279.26	345307	43969	2392	1275	110671	7964	8782	5369	183.539	6418	25546	47.1621
2	Hainan	919.335	684.62	12.3527	482.054	9144	25043	364	39.9	7465	386	180	238	11.8943	555	21207	3.3036
2	Chongqing	5834.84	3610.12	154.97	4180.64	44824	17510	1578	394.5	30611	3115	1471	2569	149.72	4319	16531	50.9788
2	Sichuan	14575	10420.5	391.44	9551	207455	53646	4255	999.4	69984	13187	2892	6052	203.207	8384	48615	79.3965
2	Guizhou	6431.08	3212.98	238.1	3084.96	92722	21041	1663	442.6	23399	7835	2363	4839	265.964	3413	67346	83.7101
2	Yunnan	7591.39	4667.58	101.04	3450.72	143693	101066	4878	933.8	42811	16038	5733	7938	231.629	6618	56598	62.2599
2	Shaanxi	6383.91	8177.17	165.519	6847.41	63704	112221	2206	333	38037	7215	11406	4422	213.555	4701	112464	74.7018
2	Gansu	5235.57	3779.16	60.69	1931.4	33001	29510	631	206.9	19188	6671	53499	3593	260.985	3237	62220	47.9938
2	Qinghai	2774.8	1867.22	20.2377	895.89	19785	3263	185	66.5	8917	12301	1514	6831	23.0867	1229	14130	12.9094
2	Ningxia	4895.2	2117.97	31.5841	878.63	25385	14298	377	159.2	16548	2961	3601	2044	134.326	1766	43543	38.4378
2	Xinjiang	7278.59	5130.92	66.4797	2841.57	48221	37905	908	238.2	29738	7880	1305	4063	121.104	4963	40483	70.471
3	Beijing	1951.3	6043.33	119.15	3432.1	10498	8428	518	60.2	9486	1044	710	904	15.6984	3316	31732	5.2041
3	Tianjin	5621.84	7167.86	163.15	6686.6	29161	6436	1088	150.5	18692	1592	21	1582	142.586	4262	74491	20.7793
3	Hebei	20895.8	16265.7	369.72	11711.1	766322	59637	4573	4029.4	109876	43289	513	18356	336.874	18172	440113	117.315
3	Shanxi	16190.3	9120.86	218.32	6006.09	126012	43014	3037	803.5	47795	30520	22519	19815	378.177	14353	416619	114.084
3	Inner Mongolia	14512.3	10080.2	127.7	3823.57	107223	53677	1128	549.4	36986	20081	27484	9984	435.799	7590	477779	123.641
3	Liaoning	20499.6	13846	400.62	12300.7	213534	25596	2290	1180.6	78286	26759	1426	11742	220.08	11601	237364	94.733
3	Jilin	5295.67	6312.44	150.1	6059.28	61806	9485	660	266.4	42656	4591	988	3712	58.1214	3594	81643	33.0956
3	Heilongjiang	5575.9	6035.12	138.22	4857.5	94946	17509	1187	691.3	47796	6094	1193	4145	54.935	4882	184619	35.2732
3	Shanghai	6089.11	7970.99	254	7139.18	65019	7809	1743	318.6	45426	2054	216	1995	53.884	4896	19056	17.2867
3	Jiangsu	22548.9	30282.1	1150.76	25564.4	395899	102501	7452	1926.9	220559	10856	16534	10502	319.866	17964	456160	90.9478
3	Zhejiang	3091.39	14647.8	719.38	15835.8	256857	150634	8283	1425.1	163674	4300	547	4091	170.163	17512	312508	57.9104
3	Anhui	8119.48	9224.23	314.68	8880.45	203173	19127	2444	951.6	70972	11937	102	10462	301.601	6100	204807	45.0223
3	Fujian	6932.37	7328.46	424.15	8940.01	168167	139471	3503	682.1	104658	8535	7700	7544	96.1931	8112	209778	34.204
3	Jiangxi	5562.44	5463.24	236.22	6452.41	167422	32334	2543	1071.8	68230	11518	462	6431	259.133	5673	104202	54.3497
3	Shandong	30248	27277.7	948.23	19475.3	346256	101281	5189	1857.6	181179	18172	2775	17134	571.481	16436	701240	144.535
3	Henan	15447.2	16523.9	631.74	15960.6	173052	48112	3306	1028.1	130789	16270	22011	12466	321.5	10524	349729	110.266
3	Hubei	12602	11322.3	346.29	10139.2	181540	15873	2084	1029.4	84993	8181	1700	6196	281.288	6640	216673	52.4005
3	Hunan	10855.6	7917.46	330.32	10001	263399	53022	3036	1153.9	92311	7806	3764	5011	198.637	5711	143636	58.8696
3	Guangdong	18682.3	20977.1	1455.82	26894.5	293037	43912	9918	1505.5	170463	5912	2725	5024	277.525	19392	262342	73.1995
3	Guangxi	6084.62	4848.37	165.6	5600.5	304911	66235	2340	1068.6	89508	7676	540	5425	169.192	6301	110217	43.7996
3	Hainan	984.217	853.95	12.69	509.573	6533	572	309	53.5	6744	415	1155	271	13.3266	823	28497	3.1652
3	Chongqing	6225.92	4630.16	169.42	4632.15	34451	6399	1669	242.6	33451	3162	2884	2695	140.498	4439	71856	49.4415
3	Sichuan	15122.7	13103.7	385.05	10447.5	171902	29791	3866	1053.2	64864	14007	1407	5780	207.496	9246	148926	74.6363
3	Guizhou	5452.49	3936.15	91.61	2686.52	111295	22867	1589	615.8	22898	8194	198	4160	262.582	3464	170472	77.8581
3	Yunnan	7241.02	6186.81	103.32	3470.66	174187	35224	2602	798.6	41844	16040	8768	8414	239.899	7346	163633	61.2954
3	Shaanxi	6765.05	7691.15	171.01	7507.34	59928	60626	1846	413.5	34871	7491	2300	4758	209.876	3835	321029	70.7146
3	Gansu	5528.61	4174.47	61.77	2045.2	30816	21783	596	171.6	20171	5907	400	3300	261.017	3424	138315	47.2798
3	Qinghai	3015.31	2215.98	21.39	912.31	25064	2985	182	77.2	8395	12377	2421	6798	24.483	1425	27174	13.0818
3	Ningxia	5186.8	2288.6	33.13	933.12	23902	18947	367	174.9	15708	3277	5176	2398	147.525	1700	138889	36.8201
3	Xinjiang	8894.94	6709	70.32	2925.74	57778	37086	917	283.2	34718	9283	8187	4814	150.75	5328	165143	73.8566
4	Beijing	1873.5	6281.3	116.77	3612	9526	2957	586	61	9174	1021	408	895	11.0569	4311	62281	4.0347
4	Tianjin	5768.23	7328.73	167.51	7079.1	32530	12218	1184	133.7	19011	1735	4	1724	97.4065	4621	151108	19.5395
4	Hebei	20343.2	18034.8	389.15	11758.3	788496	59925	4606	3644	108562	41928	2324	18228	310.835	19519	779803	104.735
4	Shanxi	16073.1	10259.1	210.05	5068.71	120428	34594	3049	753.5	49250	30199	12587	19681	382.909	16748	230646	107.799
4	Inner Mongolia	14245.1	11543	128.41	4008.33	75285	20939	1220	472.8	39325	23191	17731	13260	495.434	9110	708403	116.713
4	Liaoning	20585.7	13849.3	378.77	12656.8	317135	25256	2411	1306.3	90631	28666	2350	10719	234.686	14248	326098	92.6035
4	Jilin	5141.15	6771.51	151.17	6424.88	52798	2795	666	247.6	42192	4944	928	3478	63.8466	3878	153382	31.9643
4	Heilongjiang	5272.5	6807.86	134.25	4527.9	107523	5544	1111	672.7	41984	6312	1290	4069	54.2531	5077	160834	31.748
4	Shanghai	5983.21	8201.77	247.18	7362.84	63561	62702	1774	339.6	43939	1925	8	1877	52.6394	5518	98400	15.536
4	Jiangsu	23080.2	34008.2	1147.96	27154.5	407334	75936	7498	2050.8	204890	10925	411	10578	314.379	19179	383361	87.0175
4	Zhejiang	3138.97	16254.3	722.78	16955.2	255326	175141	8158	1342.7	149380	4542	3157	4303	164.896	18598	414013	56.0083
4	Anhui	8372.57	10008.7	335.45	9302.81	191790	21612	2692	962.2	69580	12000	2008	10466	318.052	7993	149590	44.0642
4	Fujian	7790.86	8483.06	433.95	10051.7	163572	117694	3529	718.4	102052	4835	8699	4278	92.3795	8579	183548	33.7632
4	Jiangxi	5761.35	6280.84	250.45	6833.72	165078	18646	2597	1107.8	64856	10821	745	6121	259.743	6359	101458	51.7408
4	Shandong	28919	32878.2	957.31	20178.2	385566	82522	5382	1981.4	180022	19199	8365	18380	639.525	18517	1281351	135.888
4	Henan	15375.6	19767.3	689.85	15809.1	176175	60750	3488	1178.7	128048	15917	140	12319	318.913	11736	464979	103.167
4	Hubei	13766.4	11672.8	379.01	10992.8	236179	19609	2238	1043.1	81657	8006	2752	6139	244.819	7131	232512	50.6192
4	Hunan	9329.02	8645.32	335.11	10749.9	253637	23655	3094	1243.1	82271	6934	3605	4410	182.706	6369	133227	55.9504
4	Guangdong	18253.1	22893.1	1470.51	28188.7	334112	62914	9861	1551.4	177554	5665	4619	4893	272.243	22311	271987	69.9102
4	Guangxi	6116.29	5204.03	169.26	6065.34	208939	32927	2321	960.3	72936	8038	17201	5058	161.196	6359	106049	43.1075
4	Hainan	1059.17	940.6	11.65	471.23	8069	90	338	44.6	7956	515	377	274	15.3574	1058	55649	3.1855
4	Chongqing	6603.61	5427.62	177.12	5175.8	37740	4954	1775	250.4	34968	3068	4296	2648	129.199	4787	34278	47.4805
4	Sichuan	14191	14518.6	375.93	10729.2	183402	54168	4014	989.5	67577	14246	1689	6185	186.121	9604	164883	72.5729
4	Guizhou	5529.57	4431.16	102.42	3117.6	106155	13117	1845	576.3	32674	7394	665	4313	256.443	4192	169146	70.2427
4	Yunnan	7269.69	7531.87	99.75	3545.41	141438	31218	2553	680.6	40443	14481	33521	7216	273.848	7809	134079	58.2558
4	Shaanxi	6804.09	10922.9	188.02	7993.39	61843	23732	1893	348.7	36163	8682	2306	5464	203.702	4284	255980	67.1642
4	Gansu	5516.83	4843.42	68.6	2070	21827	19548	618	170.5	19742	6141	230	3086	264.831	3937	137981	47.6964
4	Qinghai	3205.84	2639.08	21.64	7993.39	26146	11752	188	78.8	8214	12423	3328	6999	24.9384	1620	48768	11.8046
4	Ningxia	5336.2	2580.29	33.81	973.53	20517	30829	380	132.4	15147	3694	14840	2928	134.452	1821	219777	34.0969
4	Xinjiang	10329.2	8264.88	75.24	3151.29	45602	37007	975	266	32799	7790	42	4334	170.056	5821	278911	71.807
5	Beijing	1784.4	6497.71	110.44	3676.64	9932	2702	609	65	8978	710	75	592	6.4153	3996	66834	2.207
5	Tianjin	5681.52	7535.21	159.83	6982.66	34268	16532	1085	152	18973	1546	1737	1524	52.2273	5140	205875	15.4605
5	Hebei	20269.6	17928.1	380.64	11244.7	598193	7127	4668	3625	94110	35372	1880	19900	284.797	22095	411968	82.9414
5	Shanxi	15446.4	10400.3	198.14	3965	93437	39539	2818	607	41356	31794	8265	17617	387.641	16943	160538	90.0765
5	Inner Mongolia	14853.1	11634.6	124.57	4121.2	70141	39568	1170	500	35753	26669	10396	12306	555.069	10070	367591	106.102
5	Liaoning	20217.3	13006.3	297.23	11270.8	340623	22070	2248	1393	83140	32434	19530	10029	249.293	16449	143078	86.9328
5	Jilin	4649.96	6871.14	145.454	6112.05	48128	9027	674	274	38772	5385	212	2986	69.5718	4022	84530	30.2082
5	Heilongjiang	4975	6529.38	124.92	3229.5	102629	30914	1060	659	36410	7495	2786	4308	53.5712	5177	134902	28.0967
5	Shanghai	5897.69	8436.98	233.71	7162.33	61220	19673	1728	330	46939	1868	100	1796	51.3949	6171	74012	10.4852
5	Jiangsu	23255.9	36500.5	1138.22	28802.6	418384	108843	7844	2009	206427	10701	3711	10207	308.892	22037	400802	79.4656
5	Zhejiang	3270.18	17041.8	705.17	17803.3	226421	128726	7894	1290	147353	4486	4552	4263	159.63	20108	373553	52.3973
5	Anhui	8471.39	10805.3	339.84	9589.2	191980	25237	2811	961	71436	13059	860	11763	334.504	9646	131551	42.0033
5	Fujian	7020	8943.96	436.17	10165.3	143089	136020	3547	661	90741	4956	9784	3784	88.5658	9016	219105	31.7063
5	Jiangxi	5916.38	7441.05	263.41	7268.86	173597	44770	3655	933	76412	10777	2010	6152	260.353	8615	78110	51.5661
5	Shandong	31041.5	35046.1	950.75	21156.5	333680	66436	5672	1852	186440	19798	32912	18309	707.57	21612	781673	122.094
5	Henan	14949.4	21347.7	717.31	15823.3	181597	44387	3483	1137	129809	14722	7862	11456	316.325	12821	234181	91.5002
5	Hubei	13827.8	12501.4	355.71	11532.4	226840	26099	2562	1052	80817	7750	1360	5253	208.35	8174	120301	47.0683
5	Hunan	9057.74	9272.07	330.29	10945.8	253798	35689	3044	1217	76888	7126	2056	4683	166.775	7048	126053	51.5935
5	Guangdong	18305.7	24338.8	1463.8	29446.2	188722	164863	9733	1269	161455	5609	4178	5103	266.961	25673	149437	64.8998
5	Guangxi	5802.01	5362.49	171.86	6359.82	173493	15940	2318	1089	63253	6977	26722	4388	153.2	6743	187490	38.5507
5	Hainan	1114.26	1134.81	11.64	448.952	6474	893	319	40	6879	422	5	268	17.3881	1032	10681	3.1683
5	Chongqing	6924.77	6540.16	191.99	5557.52	33998	11891	1879	245	35524	2828	2813	2424	117.899	5250	44432	42.68
5	Sichuan	15079	15051.9	354.47	11039.1	145827	55112	4043	913	71647	12316	200	5507	164.745	9851	46884	62.2441
5	Guizhou	5234.04	4772.04	102.18	3542.03	83512	7940	1601	586	29174	7055	1204	4289	250.303	5160	92753	59.8896
5	Yunnan	6934.91	7892.33	94.71	3623.08	128343	39474	2423	540	45933	14109	8464	7198	307.797	8388	133478	52.3765
5	Shaanxi	7258.9	12077.1	176.55	7344.62	60562	26875	2105	372	37730	9330	1690	6102	197.528	4578	172682	59.9321
5	Gansu	5428.97	5248.4	63.83	1662	19917	5703	666	164	18760	5824	40	3079	268.646	4669	23862	46.6984
5	Qinghai	3297.82	2929.14	20.94	893.87	26513	13115	177	91	8546	14868	5050	7247	25.3939	1583	24762	11.6365
5	Ningxia	5711.9	3084.25	32.47	979.72	21605	15719	359	130	16443	3430	3433	2131	121.38	2551	83045	30.3795
5	Xinjiang	11723.8	9209.75	72.01	2662.7	47807	22025	990	565	28402	7263	328	4133	189.363	5980	133639	62.2123
