# Supplementary material for: Eco-efficiency evaluation of Chinese provincial industrial system: A dynamic hybrid two-stage DEA approach
Source: PLoS One. 2022 Aug 5;17(8):e0272633. doi: 10.1371/journal.pone.0272633 (PMC9355237; doi:10.1371/journal.pone.0272633)
Supplement: S1 Table — The average period stage efficiency is calculated according to the above model assumptions and Eq (32), (33), (34) and (35) in S2 Equation. (XLSX) [file pone.0272633.s002.xlsx]

## Sheet: Sheet1
Province	P-efficiency
	2011	2012	2013	2014	2015
Beijing	1	1	1	1	1
Tianjin	1	1	1	1	1
Hebei	1	1	1	1	1
Shanxi	1	1	1	1	1
Inner Mongolia	1	1	1	1	1
Liaoning	1	1	1	1	1
Jilin	0.9271	1	1	0.7766	1
Heilongjiang	1	1	1	0.8998	1
Shanghai	1	1	1	1	0.8531
Jiangsu	1	1	1	1	1
Zhejiang	1	1	1	1	1
Anhui	0.6087	0.9439	1	1	1
Fujian	1	1	1	1	1
Jiangxi	1	1	1	1	1
Shandong	1	1	1	1	1
Henan	1	1	1	1	0.8543
Hubei	1	1	1	1	1
Hunan	0.6556	1	1	1	1
Guangdong	1	1	1	1	1
Guangxi	1	1	1	1	1
Hainan	1	1	1	1	1
Chongqing	1	1	1	1	1
Sichuan	0.5578	0.7729	0.8077	0.6675	1
Guizhou	1	1	1	1	1
Yunnan	1	1	1	1	1
Shaanxi	0.8195	1	1	1	1
Gansu	1	1	1	1	1
Qinghai	1	1	1	1	1
Ningxia	1	1	1	1	1
Xinjiang	0.6591	1	1	0.4447	1
Mean	0.9409	0.9906	0.9936	0.9596	0.9902
Province	SWT-efficiency
	2011	2012	2013	2014	2015
Beijing	1	0.2435	0.7194	1	1
Tianjin	1	1	1	1	1
Hebei	1	1	1	1	1
Shanxi	0.6421	1	1	1	0.1968
Inner Mongolia	0.5445	0.0709	0.0549	0.0402	0.1049
Liaoning	1	0.2642	0.1719	0.3629	0.0476
Jilin	0.2798	0.4416	0.0402	0.1137	0.2543
Heilongjiang	0.7599	0.4119	0.0359	0.1063	0.1095
Shanghai	1	1	0.2652	0.9494	1
Jiangsu	1	0.9926	1	1	1
Zhejiang	0.9141	1	0.7477	0.0395	0.2256
Anhui	1	1	1	0.1678	1
Fujian	0.0371	0.6037	0.0104	0.0148	0.0263
Jiangxi	0.2935	0.4296	0.136	0.088	0.2218
Shandong	1	1	1	1	1
Henan	1	1	0.0735	1	0.1103
Hubei	0.1133	0.7506	0.0366	0.0809	0.2742
Hunan	0.1281	0.28	0.0134	0.0426	0.1607
Guangdong	0.2289	0.0662	0.0191	0.0342	0.0843
Guangxi	0.2493	0.1371	0.1013	0.0107	0.0116
Hainan	1	1	1	1	1
Chongqing	0.015	0.3673	0.0106	0.0129	0.0537
Sichuan	0.3696	0.1273	0.0483	0.072	1
Guizhou	0.0883	0.4588	0.2107	0.0635	0.2511
Yunnan	0.2022	0.2573	0.1202	0.0592	0.0636
Shaanxi	0.1408	0.0865	0.0209	0.0877	0.2595
Gansu	0.7556	0.0195	0.0855	0.1237	1
Qinghai	0.2706	0.5527	0.0286	0.0625	0.1089
Ningxia	0.3949	0.1188	0.0441	0.005	0.0401
Xinjiang	1	0.2913	0.0058	1	0.3989
Mean	0.5809	0.5324	0.3333	0.3846	0.4335
Province	WGT-efficiency
	2011	2012	2013	2014	2015
Beijing	1	0.4106	0.4482	1	1
Tianjin	0.2185	0.5522	1	0.4617	0.165
Hebei	0.442	0.3239	0.3397	0.1857	0.1339
Shanxi	0.4406	0.4027	0.5373	1	1
Inner Mongolia	1	1	1	1	1
Liaoning	0.2879	0.2527	0.2422	0.245	0.142
Jilin	0.2366	0.3387	0.2862	0.2713	0.189
Heilongjiang	0.1334	0.3116	0.1507	0.2321	0.1183
Shanghai	0.1791	0.2501	1	0.35	0.2446
Jiangsu	0.3682	0.2218	0.3149	0.2667	0.198
Zhejiang	0.2911	0.1873	0.1824	0.1541	0.1298
Anhui	1	1	1	1	1
Fujian	0.1785	0.1714	0.2059	0.2386	0.0975
Jiangxi	1	1	1	1	0.3689
Shandong	1	1	1	1	1
Henan	0.537	0.6345	0.4401	0.3215	0.2825
Hubei	0.4338	0.5124	0.6739	0.5401	0.2588
Hunan	0.5508	0.3889	0.453	0.4618	0.2088
Guangdong	0.2501	0.1783	0.3157	0.2774	0.1323
Guangxi	0.6246	0.6213	0.493	0.5593	0.2063
Hainan	1	1	1	1	1
Chongqing	1	0.7197	0.5941	1	0.2743
Sichuan	0.2493	0.3266	0.361	0.3237	0.232
Guizhou	1	0.6913	0.6606	0.639	0.4321
Yunnan	0.452	0.4786	0.4744	0.711	0.6316
Shaanxi	0.4769	0.3615	0.3811	0.4182	0.3195
Gansu	1	1	1	1	1
Qinghai	0.458	1	1	1	0.3648
Ningxia	1	1	1	1	0.4563
Xinjiang	0.2043	0.3304	0.2973	0.2772	0.2504
Mean	0.5671	0.5555	0.5951	0.5978	0.4279
Province	WWT-efficiency
	2011	2012	2013	2014	2015
Beijing	1	1	1	1	0.4071
Tianjin	0.2044	0.3743	0.31	1	0.3281
Hebei	1	1	1	1	1
Shanxi	0.409	0.3776	0.4309	1	1
Inner Mongolia	0.3048	0.4477	0.4088	1	0.3965
Liaoning	1	1	0.4978	1	1
Jilin	0.3443	1	1	1	0.3558
Heilongjiang	0.4442	1	1	1	1
Shanghai	1	1	0.332	0.2663	0.1577
Jiangsu	0.1926	0.234	0.2428	1	0.1689
Zhejiang	0.1519	0.1161	0.1239	0.1118	0.0852
Anhui	0.4372	0.4813	1	0.5237	0.3003
Fujian	0.2361	0.1668	0.1711	0.1629	0.1171
Jiangxi	0.3094	0.4569	1	1	0.2431
Shandong	0.1601	0.1791	0.2516	1	0.1645
Henan	0.2381	0.245	0.3247	1	0.288
Hubei	0.3806	1	1	0.6728	0.3989
Hunan	1	1	1	1	0.3576
Guangdong	0.1741	0.1652	0.2926	0.2606	1
Guangxi	1	1	1	0.4592	0.3277
Hainan	1	1	1	1	1
Chongqing	0.1984	0.2483	1	1	0.2969
Sichuan	0.2638	0.2154	0.6282	0.2293	0.327
Guizhou	1	0.3731	1	0.5014	1
Yunnan	0.2309	0.1771	1	1	0.2458
Shaanxi	0.0902	0.0956	1	0.6316	0.1288
Gansu	0.3376	0.2809	0.3064	1	1
Qinghai	1	1	1	1	1
Ningxia	0.3841	0.5063	1	1	1
Xinjiang	0.2142	0.1937	0.2524	0.2471	0.2489
Mean	0.4902	0.5445	0.6858	0.7689	0.5115
